# Supplementary material for: Energy landscapes of peptide-MHC binding
Source: PLoS Comput Biol. 2024 Sep 3;20(9):e1012380. doi: 10.1371/journal.pcbi.1012380 (PMC11398667; doi:10.1371/journal.pcbi.1012380)
Supplement: S1 Table — AUC score computed between the global epistasis model and NetMHC 4.0 for all alleles included in this work. The allele name is reported in the first column, the second column contains the score obtained for the Global epistasis model in Eq (3), and the third column the score obtained using NetMHC 4.0. (CSV) [file pcbi.1012380.s005.csv]

Allele	Global epistasis model	NetMHC 4.0
HLA-A*02:01	0.837	0.843
HLA-A*11:01	0.952	0.960
HLA-B*07:02	0.929	0.947
