# Supplementary material for: Energy landscapes of peptide-MHC binding
Source: PLoS Comput Biol. 2024 Sep 3;20(9):e1012380. doi: 10.1371/journal.pcbi.1012380 (PMC11398667; doi:10.1371/journal.pcbi.1012380)
Supplement: S2 Table — Linear energy matrix inferred from experimental data for HLA-A*02:01. The first column reports the amino acid name. The following columns report the amino acid-dependent contribution to the total energy for each peptide position. (CSV) [file pcbi.1012380.s006.csv]

AA	1	2	3	4	5	6	7	8	9
R	0.512	3.5876	2.0418	1.3152	1.3159	1.5414	1.7443	0.7501	1.7317
H	1.0834	1.5191	1.4644	0.9598	0.4466	1.2164	0.6584	0.8577	1.9219
K	-0.0303	2.5524	2.2813	0.9938	1.1933	1.8261	2.2849	1.0825	2.0481
D	2.4512	1.9741	0.4724	-0.0515	0.6914	0.8638	1.3873	1.564	1.546
E	2.387	2.2986	1.8864	0.103	1.0557	0.9791	1.1859	0.1864	2.6628
S	0.514	1.0906	0.5856	0.4608	0.9619	0.5208	1.0832	0.4254	0.848
T	1.0105	-0.3311	1.1822	0.6488	0.8729	0.2117	0.5497	0.5928	-0.3231
N	1.2892	2.654	0.9721	0.7493	1.1727	0.4819	1.1439	1.0146	1.516
Q	1.2178	-0.5661	1.0273	1.0448	1.0916	0.7374	1.1037	1.1354	2.1441
C	0.9998	1.8242	0.6929	0.4225	0.2378	0.2871	0.7131	0.6704	0.8281
G	0.8303	0.9945	1.3567	0.4986	1.0557	1.6548	1.8598	0.5328	1.6046
P	2.6186	1.8143	1.0735	0.7375	1.5483	0.579	0.2024	0.0355	1.5665
A	0.3152	-0.0293	0.1495	0.3792	0.9334	1.0265	0.2665	0.49	-1.4211
V	0.4312	-0.8632	0.843	0.9922	0.3784	-0.1686	0.3294	1.1262	-2.9387
I	0.1985	-1.3071	-0.0147	0.9023	0.1983	-0.3386	0.176	0.8522	-1.9094
L	0.2364	-2.9056	-0.2345	0.9099	0.4863	-0.139	0.4006	0.2916	-1.9346
M	-0.4881	-2.9776	-1.0266	0.6223	0.5011	-0.1315	0.0619	1.0294	-0.9927
F	-1.37	0.6495	-0.3426	0.7041	-0.2892	-0.0355	-0.9511	-0.2345	1.2408
Y	-1.2055	0.5	-0.2012	0.5234	-0.4121	0.4477	-0.3922	-0.5803	1.7167
W	0.4283	0.4647	-0.9197	-0.1689	-0.3713	0.7016	-1.1509	-0.0903	1.058
