# Supplementary material for: Energy landscapes of peptide-MHC binding
Source: PLoS Comput Biol. 2024 Sep 3;20(9):e1012380. doi: 10.1371/journal.pcbi.1012380 (PMC11398667; doi:10.1371/journal.pcbi.1012380)
Supplement: S3 Table — Energy matrix inferred according to the global epistasis model. The first column reports the amino acid name. The following columns report the amino acid-dependent contribution to the linear energy term for each peptide position. (CSV) [file pcbi.1012380.s007.csv]

AA	1	2	3	4	5	6	7	8	9
R	0.6948	5.7649	2.9966	1.6864	1.7039	2.1967	2.3107	0.9852	2.5068
H	1.347	2.6977	1.7968	1.2181	0.7187	1.4887	0.7981	1.0581	3.0408
K	0.0329	4.0471	3.0798	1.3289	1.5468	2.2972	3.0024	1.4319	3.2513
D	3.7467	3.5361	0.6945	0.0873	1.0574	1.1151	1.7452	2.0478	2.8989
E	3.2307	3.8652	2.46	0.2342	1.3046	1.3643	1.4697	0.3017	4.4669
S	0.6612	0.9003	0.8059	0.6533	1.2387	0.7936	1.3592	0.6513	0.3907
T	1.1015	-1.1118	1.3843	0.8833	1.2304	0.3914	0.768	0.9199	-1.0131
N	1.5863	3.096	1.2038	0.9546	1.505	0.6942	1.4377	1.1949	2.527
Q	1.4733	-1.3309	1.2226	1.4264	1.3865	0.9565	1.3062	1.4804	3.5803
C	1.1548	2.0952	1.0697	0.6653	0.5617	0.5787	0.8789	1.108	1.2379
G	0.993	1.7958	1.7089	0.7366	1.2664	2.116	2.5162	0.7942	2.3022
P	3.9642	3.2104	1.2747	1.0104	1.9541	0.9162	0.2928	0.1898	2.513
A	0.4574	-0.5237	0.3431	0.6537	1.2289	1.3085	0.5311	0.7288	-2.4389
V	0.6859	-1.6056	1.0941	1.4934	0.7604	0.1097	0.6947	1.5987	-3.9536
I	0.3815	-2.1345	0.1784	1.324	0.4914	-0.0999	0.4333	1.2317	-2.9595
L	0.4211	-3.6896	-0.051	1.4095	0.8615	0.11	0.7199	0.5989	-2.9368
M	-0.2227	-3.8818	-0.7079	1.1653	0.7895	0.0113	0.3366	1.2769	-1.9197
F	-1.1973	1.2164	-0.133	1.1167	-0.0247	0.3423	-0.6264	0.0606	1.4403
Y	-0.9992	0.6149	0.059	0.787	-0.0446	0.5538	-0.1357	-0.3014	2.6981
W	0.599	0.8037	-0.5831	0.23	0.0218	1.0761	-0.9123	0.1489	1.6878
