# Supplementary material for: Energy landscapes of peptide-MHC binding
Source: PLoS Comput Biol. 2024 Sep 3;20(9):e1012380. doi: 10.1371/journal.pcbi.1012380 (PMC11398667; doi:10.1371/journal.pcbi.1012380)
Supplement: S4 Table — Linear energy matrix inferred from experimental data for HLA-A*11:01. The first column reports the amino acid name. The following columns report the amino acid-dependent contribution to the total energy for each peptide position. (CSV) [file pcbi.1012380.s008.csv]

AA	1	2	3	4	5	6	7	8	9
R	0.0153	1.7718	2.1049	0.8375	0.4371	0.5981	1.4507	0.7516	-2.0733
H	0.1885	1.8994	0.5781	0.8111	0.2803	0.524	0.2833	1.343	-0.1594
K	0.1579	4.5616	1.666	0.885	1.1914	1.1609	2.1172	1.0039	-4.2919
D	2.7862	0.9144	0.8687	0.5055	1.2762	1.4024	1.0695	1.6338	-0.036
E	1.9253	2.8511	1.7568	1.2569	1.1758	1.5968	1.58	0.6914	0.3566
S	-0.8258	-1.5626	-0.0331	0.5609	0.3246	0.5745	0.5687	0.5178	0.9822
T	-0.416	-1.888	0.8163	0.7525	0.9647	0.282	0.5931	1.0096	1.7411
N	1.4124	2.0531	0.138	0.2826	0.9865	0.6627	0.8594	0.5874	1.7855
Q	0.4105	-0.4249	0.5747	0.8501	1.2233	0.7863	1.6558	0.7178	0.7881
C	0.7005	2.7486	0.4907	0.6457	0.4815	0.8813	0.7227	0.7903	0.4577
G	-0.097	1.3111	1.0918	0.8375	0.9387	1.1583	0.7905	1.0561	1.394
P	2.1405	0.8025	1.8812	0.8124	0.4573	0.9767	0.5242	0.3412	2.4907
A	-0.3549	-0.6372	0.3824	0.3176	0.8024	0.7349	0.6172	1.0093	1.3196
V	0.2709	-1.7777	1.1124	0.6791	-0.2214	0.3898	0.2413	0.9064	1.775
I	0.0829	-1.2795	0.2442	0.7569	0.3684	0.343	0.0442	1.429	1.6631
L	0.7031	-0.5922	0.4031	0.8998	0.6466	0.1325	0.0688	-0.0007	1.5496
M	-0.4238	-1.4057	-1.0453	0.2469	0.2943	-0.1592	-0.3699	0.2316	1.0866
F	0.9879	0.6541	-0.9369	0.2923	-0.1807	-0.5135	-0.591	-0.3434	1.7103
Y	0.7089	0.61	-0.4734	0.7507	0.3129	-0.1526	-0.3359	-0.5313	-2.1077
W	2.022	0.9195	0.3607	-0.3579	0.8358	1.0073	-0.2337	0.3984	2.2169
