# Supplementary material for: Energy landscapes of peptide-MHC binding
Source: PLoS Comput Biol. 2024 Sep 3;20(9):e1012380. doi: 10.1371/journal.pcbi.1012380 (PMC11398667; doi:10.1371/journal.pcbi.1012380)
Supplement: S5 Table — Energy matrix inferred according to the global epistasis model. The first column reports the amino acid name. The following columns report the amino acid-dependent contribution to the linear energy term for each peptide position. (CSV) [file pcbi.1012380.s009.csv]

AA	1	2	3	4	5	6	7	8	9
R	0.2873	3.2905	3.1277	1.1578	0.8721	0.9283	2.308	1.2854	-3.9503
H	0.736	2.49	1.1459	1.1056	0.7273	1.184	0.5747	1.7339	-1.9004
K	0.3977	5.9311	2.1508	1.4872	1.6992	1.6742	2.5515	1.4454	-6.0666
D	3.6218	4.1692	1.2906	0.9911	1.7081	1.9373	1.5904	2.1274	1.0745
E	2.3462	6.4217	2.3883	1.5685	1.6127	1.9821	2.1174	1.2594	0.0597
S	-0.4569	-2.3357	0.302	0.9787	0.7329	0.9394	0.9377	0.8009	1.3512
T	-0.0706	-2.6369	1.343	1.2048	1.5747	0.5532	0.9708	1.3924	2.7654
N	1.85	2.0979	0.3995	0.6201	1.4108	1.1044	1.1563	0.8982	3.6572
Q	1.0053	-1.2238	0.8692	1.1797	1.6206	1.2948	1.9602	1.3046	4.6549
C	1.1287	2.5418	0.7063	0.8111	1.0907	1.5058	1.1969	0.9194	0.4229
G	0.0437	0.7261	1.344	1.2386	1.5321	1.6961	1.4311	1.4743	3.517
P	2.9756	4.5926	2.3418	1.2231	0.8049	1.3444	0.5855	0.6107	5.1412
A	0.0455	-1.3713	0.771	0.7193	1.2624	1.0082	0.8316	1.5898	0.6628
V	0.5319	-2.5293	1.2856	1.11	0.1726	0.7268	0.6112	1.4575	1.0585
I	0.4261	-2.1318	0.5096	1.2545	0.8339	0.722	0.3174	1.9115	2.6248
L	1.0307	-1.4892	0.7577	1.2008	0.9009	0.6118	0.4054	0.4524	1.9005
M	-0.0558	-2.3259	-0.5882	0.8111	0.6491	0.1536	0.0123	0.8683	0.8978
F	1.3267	0.2164	-0.5871	0.7513	-0.081	-0.2457	-0.458	0.0117	3.1903
Y	1.0076	1.0119	-0.2327	1.1416	0.6199	0.1149	-0.0016	-0.1105	-3.9399
W	2.2248	1.4726	0.3675	0.2375	1.0012	1.1511	0.0363	0.9369	3.7153
