# Supplementary material for: Energy landscapes of peptide-MHC binding
Source: PLoS Comput Biol. 2024 Sep 3;20(9):e1012380. doi: 10.1371/journal.pcbi.1012380 (PMC11398667; doi:10.1371/journal.pcbi.1012380)
Supplement: S6 Table — Linear energy matrix inferred from experimental data for HLA-B*07:02. The first column reports the amino acid name. The following columns report the amino acid-dependent contribution to the total energy for each peptide position. (CSV) [file pcbi.1012380.s010.csv]

AA	1	2	3	4	5	6	7	8	9
R	-0.7472	2.5149	-0.8649	0.0078	-0.1694	-0.4574	0.4109	0.6835	1.5848
H	-0.0497	0.3124	-0.1217	0.6072	0.8995	0.5873	0.8527	1.2805	1.3938
K	0.3489	1.2694	1.1996	0.1647	0.9191	0.6588	1.6138	1.8781	1.1285
D	3.686	0.8628	1.5075	1.941	0.3064	1.7863	1.4489	1.2118	1.4394
E	2.6568	3.7181	1.2493	1.7357	2.061	1.909	1.4145	0.56	1.9324
S	-0.006	1.3973	0.5139	0.7409	0.6369	0.9829	0.048	0.1481	3.3317
T	1.1719	0.2993	0.8472	1.4164	0.525	-0.3996	0.7006	0.1799	-0.6353
N	1.1593	1.0697	1.156	0.7284	1.1593	1.1428	0.4272	1.9377	3.3289
Q	1.4024	1.5726	1.4684	0.6193	1.6326	1.6055	0.6423	1.1121	2.287
C	0.9039	1.5807	2.7015	1.372	0.2252	1.8005	0.3046	0.8571	2.8135
G	1.1443	0.0088	0.6617	0.4316	0.7196	0.1153	0.7552	1.5764	3.3917
P	2.7886	-3.9686	2.2499	1.5345	0.9175	1.5952	1.4691	-0.7156	2.0513
A	-0.562	0.771	0.0026	1.2082	0.7292	0.6597	0.2852	-0.834	-0.4665
V	0.6407	0.0563	0.7974	1.117	0.8532	1.0375	0.8203	0.0074	-1.373
I	-0.3428	1.306	0.2625	1.0785	0.7321	1.3838	0.6627	0.7237	-1.2565
L	0.2591	0.7765	1.1604	1.0559	1.0027	1.1167	0.2378	0.3945	-2.52
M	0.0516	1.8698	-1.6157	1.0535	0.5755	-0.2553	0.4141	0.5741	-2.2916
F	0.1725	0.7346	1.9978	0.7511	1.4821	-0.2606	0.9648	0.9533	-1.2434
Y	0.2029	-1.3787	-0.3557	0.2385	0.2684	0.856	0.9424	1.4336	1.2086
W	0.4346	0.1854	0.1848	-1.1528	-0.0375	1.1518	0.9748	1.687	-1.0925
