# Supplementary material for: Energy landscapes of peptide-MHC binding
Source: PLoS Comput Biol. 2024 Sep 3;20(9):e1012380. doi: 10.1371/journal.pcbi.1012380 (PMC11398667; doi:10.1371/journal.pcbi.1012380)
Supplement: S7 Table — Energy matrix inferred according to the global epistasis model. The first column reports the amino acid name. The following columns report the amino acid-dependent contribution to the linear energy term for each peptide position. (CSV) [file pcbi.1012380.s011.csv]

AA	1	2	3	4	5	6	7	8	9
R	-0.7438	5.4551	-1.1562	0.8095	-0.0919	-0.435	0.9935	1.4793	5.4362
H	0.2527	0.6591	-0.1146	1.2764	1.066	0.9586	0.7829	1.7441	1.4375
K	0.2349	1.8678	1.4734	0.4226	1.3669	0.9608	2.1084	2.5537	3.5764
D	4.842	3.9628	2.1711	2.7831	1.495	2.3494	2.3169	1.8041	4.2515
E	3.4884	6.0129	1.6032	2.6555	2.4262	2.6026	1.9036	0.4651	3.0646
S	0.669	3.0596	0.8295	1.1298	1.4948	1.2939	0.3293	0.2365	3.1488
T	1.4657	0.0683	1.5285	1.8739	0.9396	-0.2025	0.8447	0.6604	-1.1579
N	1.8755	1.0617	1.4065	0.9042	1.9044	2.1505	1.1159	2.1717	4.06
Q	2.8283	2.0341	1.9135	0.8596	2.3191	2.1911	0.924	2.0219	2.5208
C	1.5073	3.114	3.4583	1.6	0.5841	2.2619	0.6244	2.0076	4.6272
G	1.7048	1.1519	1.3181	1.4429	1.0681	0.452	0.7684	2.569	6.3681
P	3.5888	-5.9444	3.1471	1.9217	1.1578	2.1534	1.6914	-0.9774	3.0625
A	-0.2909	-0.52	0.5683	1.7801	1.2504	1.4701	0.6466	-0.8723	-1.3376
V	0.8419	-0.9495	1.3482	1.8483	1.482	1.5593	1.3742	0.4323	-2.3351
I	0.2157	1.7469	0.5241	1.6947	1.3467	1.9728	1.4428	0.8553	-2.4149
L	0.6921	0.2909	1.7651	1.1998	1.4562	1.9813	0.5064	1.551	-3.7431
M	0.2475	2.0183	-1.1838	1.2619	0.5027	0.6529	0.8527	0.7214	-3.5015
F	0.5093	1.3576	3.0037	1.2983	1.9662	0.2627	1.367	1.5037	-2.2904
Y	0.0705	-2.2589	0.0186	0.6481	1.1639	1.7181	1.4895	2.1098	1.4657
W	0.3938	-0.4662	0.1822	-0.5105	-0.2749	1.2355	2.45	1.9827	-2.415
