# Supplementary material for: Energy landscapes of peptide-MHC binding
Source: PLoS Comput Biol. 2024 Sep 3;20(9):e1012380. doi: 10.1371/journal.pcbi.1012380 (PMC11398667; doi:10.1371/journal.pcbi.1012380)
Supplement: S8 Table — Linear energy matrix inferred from experimental data for HLA-DRB1*01:01. The first column reports the amino acid name. The following columns report the amino acid-dependent contribution to the total energy for each peptide core position. (CSV) [file pcbi.1012380.s012.csv]

AA	1	2	3	4	5	6	7	8	9
R	0.9684	-0.0074	-0.0556	0.9759	-0.3467	1.1456	-0.3978	-0.1749	0.1091
H	0.2164	-0.0965	-0.0261	0.093	0.3911	0.2522	-0.4412	0.2263	0.1907
K	0.8845	-0.0057	0.2543	0.5794	-0.2852	1.0588	0.0217	-0.0162	0.3186
D	0.6316	0.8446	1.8352	1.1589	0.9278	0.932	0.8845	1.0643	0.9019
E	1.0245	0.7678	0.884	0.2729	0.5909	0.8066	0.4836	1.0849	0.8747
S	0.4655	0.6664	0.1651	-0.1095	-0.0932	-1.039	-0.3357	0.2574	-0.7554
T	0.8732	0.4818	0.2786	0.223	0.305	-0.2797	-0.2592	0.5081	-0.7262
N	0.5954	0.3452	0.7892	0.192	0.3909	-0.8373	-0.4327	0.6737	0.0697
Q	0.8875	0.1857	-0.003	-0.0367	-0.128	0.5547	-0.5076	0.6435	0.3701
C	-0.338	0.6082	0.6147	0.7931	0.701	0.6665	0.3448	0.4076	0.6968
G	0.7053	0.9131	0.3328	0.1494	0.5095	-0.9354	0.5128	0.4591	-0.2676
P	1.1664	1.9504	0.4273	1.085	-0.2327	-0.7068	0.0617	0.013	0.6297
A	1.0773	0.138	-0.1705	-0.6654	0.0106	-1.4323	-0.6304	-0.2045	-1.2025
V	-0.3327	-0.3592	0.0835	-0.3197	0.1411	-0.2737	-0.5926	0.2097	-1.5044
I	-0.9493	-0.6115	-0.1923	-0.7682	0.116	0.3758	-0.3975	0.3738	-1.1503
L	-0.8375	-0.3966	-0.444	-1.2106	-0.2272	0.134	-0.3368	-0.1929	-1.197
M	-0.4534	-0.1414	-0.5604	-1.578	0.0727	0.1957	-0.7342	-0.1129	-0.8431
F	-1.8811	0.1216	-0.1468	0.1863	0.3481	0.3403	-0.4217	0.4706	-0.1125
Y	-1.8356	-0.662	-0.4354	1.4381	0.2723	0.4374	-0.3967	0.2418	0.2501
W	-1.3229	0.2423	0.4556	1.0435	-0.3376	0.9612	-0.0294	1.2394	0.4372
