# Supplementary material for: Energy landscapes of peptide-MHC binding
Source: PLoS Comput Biol. 2024 Sep 3;20(9):e1012380. doi: 10.1371/journal.pcbi.1012380 (PMC11398667; doi:10.1371/journal.pcbi.1012380)
Supplement: S9 Table — Total single mutations for the MHC-I and MHC-II alleles. The allele names are listed in the first column: MHC-I alleles are collected from HLA-A*02:01 to HLA-B*54:01, and the remaining rows contain all MHC-II alleles. The total number of single mutations is given in the second column. (CSV) [file pcbi.1012380.s013.csv]

MHC	Total Single Mutations
HLA-A*02:01	676
HLA-A*11:01	18
HLA-A*02:03	22
HLA-A*02:06	11
HLA-B*07:02	76
HLA-A*03:01	6
HLA-A*01:01	15
HLA-A*69:01	21
HLA-A*68:02	3
HLA-A*31:01	4
HLA-B*15:01	4
HLA-A*02:02	2
HLA-B*27:05	1
HLA-A*30:01	3
HLA-B*40:01	1
HLA-B*35:01	43
HLA-C*12:02	6
HLA-A*02:19	19
HLA-B*58:01	1
HLA-B*15:17	6
HLA-A*26:02	1
HLA-A*02:11	15
HLA-A*02:12	9
HLA-A*02:16	7
HLA-B*51:01	31
HLA-B*53:01	31
HLA-B*54:01	31
HLA-DRB1*01:01	37
HLA-DRB5*01:01	27
HLA-DRB1*07:01	18
HLA-DRB1*13:02	10
HLA-DRB1*11:01	29
HLA-DRB1*04:01	33
HLA-DRB1*15:01	29
HLA-DRB1*04:05	28
HLA-DRB1*09:01	5
HLA-DRB4*01:01	6
HLA-DRB1*08:02	7
HLA-DRB1*03:01	7
